# Supplementary material for: Relationship between infarct size and serum uric acid levels during the acute phase of stroke
Source: PLoS One. 2019 Jul 11;14(7):e0219402. doi: 10.1371/journal.pone.0219402 (PMC6622494; doi:10.1371/journal.pone.0219402)
Supplement: S1 Table — (XLSX) [file pone.0219402.s001.xlsx]

## Sheet: Supplementary data
ID	Age	Sex (1=male; 0=female)	Hypertension (1=yes; 0=no)	Diabetes (1=yes; 0=no)	Dyslipidemia (1=yes; 0=no)	Smoking (1=yes; 0=no)	Atrial fibrillation (1=yes; 0=no)	Structural cardiopathy (1=yes; 0=no)	Occluded vessel (1=yes; 0=no)	Occluded vessel	Admission NIHSS	Time to admission (minutes)	Uric acid day 1	Uric acid day 2	Uric acid day 3	Uric acid day 4	Uric acid day 5	Uric acid day 6	Uric acid day 30	FRAP1	FRAP2	FRAP3	FRAP4	FRAP5	FRAP6	FRAP30	DWI at diagnosis	FLAIR at day 30	Modified Rankin scale at day 30
1	67	1	1	0	1	0	0	1	1	ACP	1	5:30:00	5.26	5.4	5.4	5.09			5.52	263.81	334.81	313.28	348.78				12.42	5.5	1
2	87	0	1	0	0	0	1	1	1	M1	13	2:40:00		1.8	1.2	1.16	1.6	1.1		165.48	231.19	160.04	136.27	135.18	134.81		140.87
3	65	1	1	0	1	0	0	1	0	NO	0	1:00:00	6.09	5.6	6	6.45	6.9		6.93	103.52	102.11	123.26	193.24	145.93		176.8	4.31	0.6	0
4	73	0	1	0	1	0	0	1	1	M1	4	13:00:00	2.99	2.7	2.4	2.04	2	1.9	2.51	106.74	123.75	98.11	123.37	74.76	121.57	116.96	2.29	2.6	2
5	33	0	0	0	0	1	0	1	0	NO	2	1:34:00	3.76	3.6	3.1	4	5			133.15	145.15	147.63	166.55	199.6		149.33	8.19	3.3	0
6	56	0	0	0	0	1	0	1	0	NO	22	2:30:00	5.18	3.7	3					300.97	218.18	209.65					82.69	83.1	4
7	86	1	1	0	1	0	0	1	1	M1	2	1:00:00	3.55	3.8	3.8		4.1	4.1		171.02	232.04	147.49	249.21	308.99			16.34		0
8	57	1	1	1	1	1	0	1	1	ACP	4	4:00:00	6.8	4.6	4.1	3.51	3.8	4.2		614.28	396.605	414.225	419.355	396.535	266.81		58.53
9	67	0	0	0	0	0	1	1	1	M2	5	11:00:00	3.85	3.4	2.7	2.47	3.2	3.4	3.33	295.5	356.44	319.705	324.735	934.345	600.565	471.815	72.18		1
10	48	1	1	0	0	0	0	0	1	PICA	5	4:45:00	5.44	5	5.2	6.08	6.4	7.1	6.08	335.45	285.45	160.5	354.5	262.35	302.5	792	6.64	1.8	1
11	58	1	1	1	1	1	0	1	1	M2-M3	2	9:30:00	5.37	6.4	4.6	4.17	4.7	4.9	4.83	304	318.5	322	207	288.5	258.5	448	84.27	52.8	1
12	39	1	0	0	0	0	0	0	0	NO	1	1:40:00	4.48		6	6.01	6.5	6.4	5.97	301	263.975	294	372	330	247.3	620	17.88	3.5	0
13	66	1	1	1	0	0	0	0	1	M2-M3	4	9:00:00	5.55	4.9	5.3	4.95	4.6	4	3.76	298.545	181.945	218.185	242.07	293.725	221.185	260.775	5	18.1	1
14	67	0	1	0	1	0	0	1	0	NO	2	10:00:00	4.57	4.4	4.3	4.2			3.79	427	476.5	538.5	442.5			427	1.74	0.7	1
15	25	1	0	0	0	0	0	1	1	ACP	2	3:30:00	6.8	6.5	5.6	5.97			6.54	300.175	236.465	252.74	303.515			465.415	34.48	24.4	1
16	79	0	1	0	1	0	0	1	1	M1	12	10:00:00	4.04	3.1	2.6					312.4	328.59	248.66					5.39
17	25	1	0	0	0	0	0	0	0	NO	0	3:15:00	7.35	6	5.2	4.67	5.7		5.87	316.54	452.88	259.2	287.12	422.62	438.08	673.5	22.56	9.6	0
18	71	0	1	1	0	1	0	1	0	NO	8	4:08:00	4.36	5	3.8		1.8	1.5		412	541	558	392	385	369		1.46
19	78	1	1	1	0	0	0	0	1	M2-M3	3	0:38:00	7.27	6.2	6.1	5.59	5.7	5.7	6.15	374.55	344.805	321.25	423.565	350.45	327.845	304.8	14.15	32.2	2
20	53	1	1	0	0	1	0	1	0	NO	2	6:15:00	7.52	6	6.1	7.27			7.98	633.5	611.5	658	522				11.92	6.3	1
21	71	1	1	0	0	1	0	0	0	NO	1	9:30:00	6.2	5.5	5.1	5.54	6		5.51	304.145	293.985	389.95	577	454.5		468	9.58	11.5	1
22	70	1	1	0	0	1	0	1	0	NO	3	0:30:00	7.45	6.9	7.4	7.18	8.2		7.27	290.98	376.58	376.98	679.54	820.09		473.76	5.14	2	1
23	49	0	0	0	0	0	0	0	0	NO	0	2:00:00	3.75		3.2	3.19	3.4		3.73	344	366.5	503	394.5			548.5	2.41	0.7	0
24	67	1	0	0	1	0	0	1	1	ACP	3	10:32:00	7.17	5.6	5.8	6.13	6		4.8	669.745	346.65	339.69	301.05	448.875		269.515	18.35	11.6	0
25	29	1	0	0	0	0	0	0	0	NO	0	9:15:00	4.55	4.5	4.2	4.04	4.3	4.6	5.5	363.5	479	595	445	354.5	526.5	708.5	2.72	2.2	0
26	63	0	1	1	1		1	1	1	M2	8	12:00:00	8.67	6.6	5.4	5.21	5.1	4.7	6.28	351.095	343.745	324.175	142.97	346.4	734.5	306.28	15.39	10.6	1
27	86	1	1	1	0	0	0	1	0	NO	12	14:18:00	4.95	4.9	4.7	5.24	4.3		6.55	318.72	403.915	479.725	453.19	412.57		360.645	5.49	22	4
28	67	0	0	0	0	1	0	0	1	M2	6	5:10:00	4.57	4.5	2.9	3.19	3.4	4	5.84	358.27	259.54	360.8	612.615	284.31	289.995	579.31	58.1	90.6	1
29	42	0	1	0	0	0	0	0	1	M3	2	6:54:00	3.77	3.4	3.5	4.08		4.5	3.82	158.83	176.41	152.45	168.54	200.58	193.2	221.07	-	6.2	0
30	52	0	0	0	0	1	0	0	1	M2	2	9:45:00	4.43	3.5	2.6	2.57	2.3	2.5	4.2	198.17	219.71	138.85	157.44	137.91	198.95	182.87	72.97	59	1
31	81	1	0	0	0	0	0	1	1	M2	11	15:00:00	6.24	6.4	6.5	6.3		6.9	7.37	453.18	293.54	319.15	382.31	429.51		320.09	6.5	8.1	2
